# Supplementary material for: Quantitative Evaluation of Microcirculatory Alterations in Patients with COVID-19 and Bacterial Septic Shock through Remote Photoplethysmography and Automated Capillary Refill Time Analysis
Source: Medicina (Kaunas). 2024 Oct 14;60(10):1680. doi: 10.3390/medicina60101680 (PMC11509756; doi:10.3390/medicina60101680)
Supplement: Supplementary file 1 [file medicina-60-01680-s001.zip]

Archive with 1 entries (1 files):
- Tables fin .pdf
